# Supplementary material for: Metabolic state modulates risky foraging behavior via multiple branches of the insulin/IGF-1-like pathway in C. elegans
Source: G3 (Bethesda). 2026 Feb 16;16(4):jkag042. doi: 10.1093/g3journal/jkag042 (PMC13042300; doi:10.1093/g3journal/jkag042)
Supplement: jkag042_Supplementary_Data [file jkag042_supplementary_data.zip]

Archive with 1 entries (1 files):
- PriceEtAlBootstrapping.ipynb
